# Supplementary material for: Severe Traumatic Injury Induces Phenotypic and Functional Changes of Neutrophils and Monocytes
Source: J Clin Med. 2021 Sep 14;10(18):4139. doi: 10.3390/jcm10184139 (PMC8467869; doi:10.3390/jcm10184139)
Supplement: Supplementary file 1 [file jcm-10-04139-s001.zip]

Archive with 1 entries (1 files):
- jcm-1382473-supplementary.pdf
